# Supplementary material for: Selection of epigenetically privileged HIV-1 proviruses during treatment with panobinostat and interferon-α2a
Source: Cell. 2024 Feb 29;187(5):1238–1254.e14. doi: 10.1016/j.cell.2024.01.037 (PMC10903630; doi:10.1016/j.cell.2024.01.037)
Supplement: Table S7. List of proviral integration sites identified in this study, related to Figure 5 [file mmc2.xlsx]

## Sheet: Sheet1
Chromosome	site start	site strand
chr16	130998	+
chr4	131967	+
chr11	224801	-
chr11	275207	-
chr4	275459	+
chr11	337196	-
chr11	337196	-
chr4	352011	-
chr4	357993	-
chr11	388737	+
chrX	402077	-
chr4	412773	+
chr8	443176	+
chr8	444672	-
chr8	444673	-
chr8	444673	+
chrY	447943	-
chr4	448653	+
chr4	592865	+
chr1	634228	-
chr19	690170	+
chr16	735056	+
chr1	796827	+
chr1	796827	+
chr1	796827	+
chr1	798323	-
chr1	807140	+
chr12	842210	+
chr9	866058	-
chr9	866058	-
chr9	866058	-
chr19	888571	+
chr9	901514	-
chr7	933130	+
chr11	968600	-
chr19	1054314	-
chr4	1084099	-
chr19	1084243	+
chr19	1165515	+
chr4	1181534	+
chr7	1201111	-
chr7	1201111	-
chr7	1201111	-
chr19	1212656	-
chrX	1241584	+
chrX	1243534	+
chrY	1284691	+
chr12	1310803	+
chr16	1363266	-
chr19	1366348	+
chr19	1366856	-
chr20	1367977	-
chr7	1375264	-
chr1	1392573	+
chr8	1434590	-
chr12	1461535	+
chr16	1574590	+
chr11	1582784	-
chr10	1585797	+
chr11	1603655	+
chr16	1652001	-
chr20	1671177	-
chrY	1687760	-
chr1	1802145	+
chr1	1802145	+
chr1	1802145	+
chr16	1814118	+
chr1	1846228	+
chr1	1846228	+
chr1	1852148	+
chr1	1880409	+
chr19	2174446	-
chr17	2189451	+
chr17	2222150	-
chr16	2262055	+
chr1	2262436	-
chr4	2317285	-
chr5	2348405	+
chr17	2411692	-
chr4	2499521	+
chr4	2499521	+
chr16	2584021	+
chr18	2591846	+
chr17	2599097	-
chr16	2616164	-
chrX	2623847	-
chrY	2623848	-
chr17	2632533	-
chr17	2639515	-
chr17	2639515	-
chr4	2668324	-
chr4	2678140	+
chr4	2678140	+
chr4	2678140	-
chr17	2678540	-
chr18	2740486	-
chr16	2887773	+
chr18	2938795	+
chr20	2944993	-
chr16	2991260	+
chr7	3030199	+
chr4	3123604	-
chr6	3142321	+
chr19	3159116	+
chr16	3228330	+
chr19	3330635	-
chr11	3364809	-
chr19	3399852	-
chr7	3470966	-
chr7	3471813	+
chrX	3588490	+
chr16	3651369	-
chr17	3685532	-
chr12	3700544	+
chr19	3810154	-
chr17	3818295	+
chr16	3824817	+
chr1	3840795	+
chr1	3865709	-
chr10	3880533	+
chr17	3925248	-
chr20	3962090	+
chr20	3968680	+
chr6	4011199	+
chr12	4071026	+
chr10	4075655	-
chr17	4108083	-
chr6	4151255	-
chr17	4198284	+
chr10	4282942	-
chrY	4296207	+
chr17	4341826	-
chr17	4411840	+
chr19	4414194	+
chr19	4415757	-
chr16	4496903	-
chr7	4501239	-
chr3	4508070	-
chr9	4528458	+
chr4	4543662	-
chr9	4588946	-
chr19	4602420	+
chr9	4618274	+
chr17	4689256	+
chr9	4697391	+
chr6	4798581	-
chr16	4862631	-
chr17	4961881	+
chr17	5011170	+
chrX	5061254	-
chr9	5095348	+
chr21	5111148	+
chr12	5182149	-
chr7	5329550	+
chr17	5368714	-
chr8	5409562	-
chr19	5584020	-
chr19	5584020	-
chr19	5632674	+
chr19	5633811	+
chr10	5713048	-
chr7	5722899	+
chr11	5935139	+
chr19	5954189	+
chr19	5983134	-
chr9	6010416	+
chr1	6031240	-
chr1	6031241	-
chr9	6033729	+
chr7	6036584	+
chr9	6116408	+
chr9	6116408	+
chr6	6328049	-
chrY	6516761	+
chr10	6525961	+
chr10	6586025	-
chr7	6670328	-
chr7	6705578	+
chr4	6708590	+
chr1	6742004	+
chr19	6777444	-
chr12	6781920	+
chr19	6786844	-
chr19	6786844	-
chr17	6827958	+
chr1	6898379	+
chr19	7015704	+
chr17	7032028	-
chr21	7233946	-
chr19	7290169	+
chr4	7293162	+
chr6	7306798	+
chr17	7339820	-
chr19	7366069	+
chr17	7457747	+
chr19	7465628	-
chr17	7476112	+
chr17	7491740	-
chr1	7777047	+
chr2	7789265	+
chr5	7863751	-
chr17	7877139	-
chr17	7880195	+
chr1	7884138	-
chrX	7890327	-
chr12	7927270	+
chr12	7927271	+
chr20	8016981	+
chr6	8113907	+
chr19	8127916	+
chr8	8221671	-
chr17	8227832	+
chr21	8240990	-
chr8	8372980	+
chr1	8385851	+
chr21	8424014	-
chr19	8456082	-
chr21	8465338	+
chr21	8468574	-
chr11	8492516	-
chr1	8537021	-
chr19	8567736	+
chr1	8956453	+
chr12	9006726	+
chr19	9150656	+
chr18	9201543	-
chr4	9257217	+
chrX	9300202	+
chr3	9411838	-
chr6	9460446	-
chr7	9485854	+
chr8	9606773	-
chr12	9736196	-
chr12	9770382	-
chr5	9828410	+
chrX	9984423	+
chr19	10170470	+
chr19	10202427	+
chr3	10257784	+
chr16	10320014	+
chr16	10320014	+
chr19	10706413	-
chr19	10722829	+
chr19	10729155	+
chr5	10733903	+
chr21	10765191	+
chrY	10777445	+
chr8	10784444	-
chr6	10800125	+
chr11	10822943	+
chr16	10961678	-
chrY	11026019	+
chr7	11083619	-
chr8	11114512	-
chr1	11185981	-
chr2	11196698	-
chr6	11208164	-
chr8	11330841	+
chr9	11640115	-
chr9	11640115	-
chr22	11820254	-
chrY	11824692	-
chr11	11861451	-
chr11	11898383	+
chr11	11898383	+
chr11	11898383	+
chr10	11950166	+
chr10	12011963	-
chr19	12107243	-
chr19	12171122	-
chr19	12280795	+
chr12	12396623	+
chr12	12434529	-
chr8	12790609	+
chr22	12809823	+
chr19	12810937	-
chr19	12814849	-
chr18	12824567	+
chr18	12824567	+
chrY	12826920	+
chr19	12929002	-
chr19	12953998	+
chrX	12964344	+
chrX	13001754	-
chr4	13238001	+
chr22	13290743	-
chr3	13326917	+
chr6	13623683	+
chr6	13623683	+
chr6	13623683	+
chr6	13671115	-
chr8	13696389	-
chr11	13925412	-
chr16	13982440	-
chr12	14087648	-
chr16	14164358	-
chr16	14210464	+
chr19	14414989	+
chr21	14512098	+
chr5	14529936	-
chr6	14531933	+
chr11	14618096	+
chr22	14628914	-
chr16	14747933	+
chrX	14774865	+
chr7	14830141	+
chr11	14839423	-
chr6	15012112	-
chr6	15013967	+
chr19	15276929	+
chr19	15291053	+
chr19	15306102	+
chr19	15320448	+
chr1	15336593	-
chr19	15341708	-
chr19	15345916	+
chr12	15768297	+
chr4	15792349	+
chr1	15852258	-
chr1	15852258	-
chr21	15883662	+
chr5	15899103	+
chr19	16213699	-
chr19	16264731	+
chr19	16264956	+
chr1	16287673	+
chr17	16497467	+
chr19	16537712	+
chr19	16607559	+
chr19	16638341	+
chr5	16750863	+
chr6	16796737	-
chr7	16861800	-
chr6	16982722	+
chr1	17003226	+
chr19	17052683	+
chr19	17093630	-
chr10	17096745	+
chr19	17134376	-
chr19	17134376	-
chr19	17134376	-
chr11	17160924	+
chr19	17170474	+
chr22	17184690	-
chrX	17303058	+
chr8	17337224	+
chr3	17402190	+
chr3	17402190	-
chr6	17543399	-
chrX	17619849	-
chr2	17671608	-
chr19	17833003	+
chr19	17852683	-
chr19	17996473	+
chr19	18026345	+
chr8	18092447	+
chr19	18185364	-
chr14	18288986	-
chr21	18330898	+
chr19	18355467	-
chr16	18415694	+
chr19	18498484	+
chr3	18724488	+
chr3	18738147	+
chr8	18830197	-
chr15	18832642	-
chr16	18871620	+
chr16	18898737	+
chr16	18899447	+
chr16	18981923	+
chr19	19025540	+
chr19	19026517	-
chr19	19026649	-
chr6	19046790	-
chr9	19070483	+
chr1	19139302	+
chr1	19203063	+
chr1	19203063	+
chr1	19203064	+
chr1	19203066	+
chr19	19326301	-
chr19	19329067	-
chr9	19360997	+
chr9	19360997	+
chr6	19598315	+
chr6	19598315	+
chr5	19639029	+
chr22	19828062	-
chr17	19846746	+
chr13	19973958	-
chr12	20093998	-
chr5	20293184	+
chr9	20362699	+
chr9	20520333	+
chr6	20627329	-
chr6	20646902	-
chr4	20713366	-
chrY	20771740	+
chr6	20779695	-
chr2	20818470	+
chr16	20885967	+
chr19	21037255	+
chr19	21038088	-
chr19	21038089	-
chr9	21105818	+
chr1	21125495	+
chr16	21430070	+
chr16	21448630	-
chr16	21452875	-
chr16	21458783	+
chr7	21483396	-
chr16	21487037	+
chr16	21495554	+
chr1	21502129	-
chr18	21555613	-
chr22	21613215	-
chr19	21811691	-
chr16	21862348	+
chr16	21885117	-
chr16	21891026	+
chr16	21927056	+
chr10	21966961	-
chr1	22029989	+
chr1	22068976	-
chr19	22078065	+
chr1	22082916	+
chr1	22128815	-
chr14	22196225	+
chr8	22324129	+
chr16	22443684	-
chr16	22452198	-
chr14	22469287	-
chr8	22470772	+
chr8	22476749	-
chr8	22476750	-
chr16	22480119	-
chr16	22486029	+
chr16	22490274	+
chr8	22498425	-
chr8	22498425	+
chr8	22498425	-
chr16	22508834	-
chr8	22523681	-
chr14	22528662	-
chr1	22580297	-
chr16	22661874	+
chr22	22830354	+
chrX	22847203	-
chrX	22847203	-
Chr22	22864132	-
chrY	23197075	-
chr8	23227904	-
chr8	23227904	-
chr1	23331609	+
chr7	23401541	+
chr9	23479377	+
chr1	23533978	-
chr1	23533978	-
chr1	23533978	-
chr1	23538252	+
chr14	23562293	+
chr14	23582147	-
chr7	23638640	+
chr13	23700029	-
chr8	23737449	+
chrX	23780938	-
chrX	23808992	-
chr3	23855963	-
chr4	23859640	+
chrX	23935791	+
chr22	24014104	-
chr18	24046513	-
chr15	24093186	+
chr13	24262399	-
chr22	24358819	-
chr1	24404679	+
chrX	24523587	+
chr10	24548108	+
chr4	24553604	-
chr20	24624025	+
chr2	24657039	+
chr1	24662827	+
chr1	24667072	-
chr16	24742540	-
chr9	24828363	-
chr6	24863111	-
chrX	24972212	-
chr6	25032444	+
chr8	25035972	+
chr8	25035972	+
chr6	25242504	+
chr5	25242731	+
chr6	25306737	-
chr8	25364637	+
chr15	25403662	+
chr8	25484718	-
chr21	25544555	-
chr1	25632978	-
chr15	25824174	-
chr4	25829324	+
chr8	25846558	-
chr4	25918621	-
chr9	26045744	-
chr6	26051087	-
chr2	26053331	-
chr6	26053754	+
chr5	26058823	-
chr8	26073394	-
chr21	26074929	-
chr3	26088903	-
chr4	26098727	-
chr2	26120577	-
chr6	26154824	-
chr6	26202723	-
chr6	26218945	+
chr6	26278721	+
chr6	26278721	+
chr7	26316402	+
chr18	26331897	+
chr12	26420792	-
chr4	26430388	-
chrY	26453646	+
chr16	26459283	-
chr12	26604982	-
chr9	26711398	-
chr1	26724104	-
chr1	26727707	-
chr1	26730788	-
chr1	26764644	-
chr1	26782540	-
chr1	26811823	-
chr1	26880327	+
chr1	26975248	-
chr4	27000957	-
chr6	27008208	-
chr7	27046061	+
chr2	27098791	+
chr1	27165973	-
chr16	27251931	+
chr4	27296058	+
chr5	27329839	+
chr7	27335603	+
chr7	27335603	+
chrX	27368049	+
chrX	27368049	+
chr16	27411985	+
chr16	27412777	-
chr16	27412777	-
chr16	27412777	-
chr9	27419568	-
chr1	27423776	+
chr2	27437211	-
chr1	27618649	-
chr1	27618649	-
chr13	27644334	-
chr1	27694842	+
chr7	27712111	-
chr7	27769692	-
chr19	27782528	-
chr6	27845796	+
chr6	27848273	-
chr4	27858456	+
chr4	27858456	+
chr12	27926965	-
chr12	27926966	-
chr16	27986264	+
chr2	27997157	-
chr8	28082164	-
chr17	28082910	+
chr10	28083673	-
chr17	28122142	+
chr16	28172647	+
chr16	28180280	+
chr16	28180280	+
chr3	28261047	+
chr12	28378837	+
chrX	28405426	-
chr8	28414246	+
chr4	28514288	-
chr1	28543201	+
chr10	28580717	-
chr19	28582553	+
chr5	28682761	-
chr5	28687510	+
chr1	28743147	+
chr17	28793340	+
chr17	28796624	+
chr1	28828584	-
chr6	28843671	+
chr19	28856537	+
chr21	28938446	+
chr9	28944647	-
chr9	28974265	+
chr16	29025189	-
chr16	29121286	+
chr1	29140411	+
chr8	29175846	-
chr22	29272462	+
chrX	29332739	-
chr22	29405497	+
chr16	29408776	+
chr16	29431571	-
chr16	29431766	-
chr16	29437347	+
chr16	29438938	+
chr16	29443099	+
chr16	29510555	+
chr8	29523384	-
chr8	29523384	-
chr8	29523384	-
chr16	29526167	+
chr16	29529119	-
chr16	29533338	-
chr16	29533532	-
chr16	29535864	-
chr16	29540703	+
chr16	29544861	+
chr16	29558723	-
chr17	29559826	+
chr16	29566239	+
chr16	29588679	+
chr17	29673173	+
chr15	29714676	-
chr16	29748702	+
chr16	29748702	+
chr6	29762396	+
chr17	29815185	-
chr16	29918562	+
chr19	30002271	+
chr19	30014722	+
chr6	30031448	+
chr6	30042550	+
chr6	30050775	+
chr6	30058338	+
chr8	30077104	+
chr16	30079708	-
chr4	30095709	+
chr17	30125181	-
chr21	30149690	-
chr22	30158566	-
chr22	30171985	-
chr22	30186434	-
chr8	30246017	-
chr16	30250537	+
chr16	30265739	+
chr16	30273322	-
chr16	30273516	-
chr16	30275849	-
chr16	30279098	+
chr16	30280166	+
chr16	30280701	+
chr16	30284868	+
chr6	30300008	+
chr7	30315882	-
chr6	30317147	+
chr6	30317147	+
chr6	30322402	+
chr16	30328772	+
chr16	30329423	+
chr6	30333389	+
chr6	30333389	+
chr6	30333389	+
chr22	30351927	+
chr22	30351928	+
chr17	30359702	+
chr17	30401029	+
chr17	30404260	-
chr17	30404260	-
chr17	30429424	-
chr16	30464934	+
chr16	30476514	+
chr16	30486696	+
chr2	30488829	-
chr16	30511672	-
chr6	30528366	+
chrX	30537341	+
chr14	30538749	+
chr7	30540266	+
chr16	30578059	+
chr6	30610265	+
chr5	30615399	+
chr8	30640815	-
chr6	30655361	+
chr8	30669072	+
chrX	30723381	-
chr8	30822849	-
chr10	30826262	+
Chr17	30928152	-
chr22	30953894	-
chr22	30972683	-
chrX	31045535	-
chr5	31127699	+
chr14	31131145	+
chr21	31145786	+
chr8	31192498	-
chr6	31298764	+
chr6	31320992	-
chr17	31333901	-
chrX	31391635	-
chr6	31405961	-
chr10	31415505	-
chr9	31418239	-
chr3	31439600	-
chr17	31441715	-
chr6	31464645	-
chr8	31487224	+
chr22	31507545	-
chr12	31553783	-
chr6	31574115	+
chr3	31636507	-
chr6	31662885	+
chr5	31727567	+
chr20	31754985	+
chr6	31840376	+
chr16	31905233	-
chr1	31907705	-
chr10	32069170	+
chr9	32101179	+
chr1	32119068	+
chr22	32155283	-
chr11	32170945	+
chr2	32233105	-
chr6	32265753	-
chr10	32300115	+
chr3	32331949	+
chr7	32386967	-
chr20	32424198	+
chr20	32448234	+
chr20	32448235	+
chr20	32448235	+
chr20	32448235	+
chr17	32491955	+
chr2	32593303	-
chr2	32593303	-
chr13	32616742	+
chr1	32624375	-
chr6	32636106	-
chr20	32657121	-
chr22	32679176	+
chr10	32733958	+
chr6	32787938	+
chr1	32830091	+
chr6	32856529	+
chr9	32897664	+
chr2	32916303	-
chr11	32938533	-
chr20	32948132	-
chr20	32948132	-
chr20	32948132	-
chr6	32958456	-
chr6	32960582	+
chr19	32975618	-
chr21	33081969	+
chr20	33082553	-
chr19	33082616	-
chr1	33100882	-
chr1	33100883	-
chr1	33100884	-
chr21	33221645	+
chr6	33245585	-
chr4	33288736	+
chr9	33336374	-
chr8	33411519	+
chr9	33424336	+
chr21	33545214	-
chr20	33584043	-
chr20	33620087	+
chr5	33644762	+
chr9	33674858	+
chr6	33700747	+
chr16	33839226	+
chr9	33973331	+
chr9	34039768	+
chr18	34143648	-
chr9	34297748	-
chr15	34335408	+
chr15	34335408	+
chr20	34384318	+
chr20	34511814	-
chr6	34582645	-
chr16	34619998	-
chr6	34624614	+
chr6	34624614	+
chr6	34646560	-
chr6	34824417	+
chr6	34843555	+
chrX	35045256	-
chr20	35051069	+
chr14	35165522	-
chr1	35185535	+
chr19	35198672	+
chr14	35220403	-
chr6	35308580	+
chr1	35408931	-
chr17	35414158	+
chr7	35500268	+
chr9	35570420	+
chr9	35631749	+
chr20	35636452	+
chr6	35636977	+
chr6	35656559	+
chr20	35657556	+
chr6	35663927	+
chr6	35663927	+
chr6	35663927	+
chr6	35663972	+
chr6	35678265	+
chr17	35686572	+
chr19	35709469	+
chr20	35709815	+
chr20	35709870	+
chr9	35746178	-
chr9	35746178	-
chr6	35851744	+
chr6	35905124	+
chr9	35940368	+
chr21	35954757	-
chr9	36040427	+
chr17	36064367	-
chr6	36074930	-
chr19	36088282	+
chr20	36099028	+
chr4	36163350	+
chr1	36185950	+
chr19	36194663	+
chr19	36195196	+
chr4	36214705	+
chr4	36214705	+
chr4	36214705	+
chr1	36234686	-
chr17	36269556	-
chr1	36288786	-
chr21	36376224	-
chr19	36399301	+
chr6	36463949	+
chr6	36464036	+
chr1	36495789	+
chr17	36565161	-
chr6	36603261	-
chr7	36718477	+
chr7	36718875	-
chr22	36778735	-
chr19	36839063	+
chr19	36839066	+
chr19	36857058	-
chr18	36857982	-
chr2	36880155	+
chr19	36919715	-
chr21	36924332	-
chr17	36971023	+
chr2	36990689	-
chr19	36992401	-
chr17	36993614	-
chr17	36993614	-
chr20	37055419	+
chr20	37077309	+
chr9	37087321	-
chr22	37117871	+
chr17	37122988	-
chr17	37122988	-
chr3	37162754	+
chr22	37191872	+
chr20	37219092	+
chr20	37219092	+
chr4	37230049	+
chr5	37239353	-
chr5	37239353	-
chr6	37266500	-
chr6	37300615	+
chr3	37309895	-
chr19	37357086	-
chr6	37366434	+
chr6	37366434	+
chr1	37460806	+
chr17	37576230	+
chr17	37597735	+
chr4	37705041	+
chr5	37784467	-
chr1	37832913	+
chr9	37842211	-
chr9	37891780	+
chr19	37955317	-
chr1	37969525	+
chr1	37969525	+
chr17	37994092	-
chr17	37998989	+
chr8	37999819	-
chr14	38069004	+
chr17	38073638	-
chr3	38198147	-
chr3	38198198	-
chr3	38198199	-
chr17	38246900	+
chr8	38316727	+
chr2	38318304	+
chr7	38360849	-
chr22	38390504	+
chr22	38484615	+
chr22	38495885	+
chr22	38501812	+
chr22	38501812	+
chr20	38524958	-
chr15	38551836	+
chr2	38575307	+
chr19	38668611	-
chr22	38692468	-
chr4	38808609	+
chr4	38882610	-
chr17	38895997	-
chr17	38900794	+
chr4	39090527	-
chr21	39140814
chr1	39244123	+
chr21	39261991	+
chr22	39311340	+
chr22	39311340	+
chr22	39311340	+
chr17	39322836	+
chr19	39386892	+
chr17	39407216	+
chr17	39407216	+
chr2	39434404	+
chr19	39447371	+
chr12	39483959	+
chr7	39551453	+
chr7	39586308	-
chrX	39694726	+
chr5	39717599	+
chr4	39759525	-
chr17	39778293	-
chr17	39803941	+
chr1	39808862	+
chr17	39829639	-
chr17	39847526	+
chr17	39848594	+
chr4	39905917	+
chr19	39963660	+
chr4	39979430	-
chr13	40038607	+
chr13	40053029	+
chr19	40053613	+
chr22	40057288	-
chr22	40087606	+
chr19	40155612	-
chr15	40189180
chr15	40189701	-
chr15	40189701	-
chr22	40189723	-
chr15	40199348	+
chr15	40200070	-
chr22	40225742	-
chr19	40248726	+
chr19	40248826	+
chr17	40251786	-
chr5	40293266	-
chr22	40315076	+
chr22	40316763	-
chr22	40316764	-
chr4	40467440	-
chr22	40467923	-
chr21	40520577	+
chr17	40581801	-
chr17	40642566	+
chr1	40863376	-
chr6	40878706	+
chr22	41097852	-
chr22	41097853	-
chr22	41097853	-
chr22	41143616	-
chr12	41143626	-
chr5	41225956	-
chr19	41271731	-
chr19	41272659	-
chr19	41273258	-
chr19	41300445	-
chr4	41351898	+
chr17	41356835	-
chr7	41382783	+
chrX	41384672	+
chr19	41429737	-
chr15	41447513	-
chrX	41498564	+
chrX	41542684	-
chr19	41543979	+
chr19	41551126	+
chr19	41551126	+
chr15	41554405	-
chr19	41556905	-
chr19	41556905	-
chr8	41565085	+
chr19	41565503	-
chr1	41602763	+
chr6	41617107	+
chr8	41625802	-
chr13	41757571	-
chrX	41788645	+
chr22	41830067	-
chrX	41889060	+
chr1	41908873	+
chr19	41951220	+
chr19	41951220	+
chr6	41989063	+
chr8	42001373	-
chr22	42046766	-
chr19	42047300	+
chr19	42167829	+
chr22	42189925	-
chr1	42206713	+
chr21	42207263	+
chr19	42212557	+
chr2	42221616	-
chr17	42235520	+
chr17	42260850	-
chr17	42260850	-
chr17	42268471	+
chr17	42269050	-
chrX	42288715	-
chr6	42306028	+
chr2	42343164	-
chr17	42343969	-
chr4	42349158	-
chr6	42360007	-
chr17	42365027	+
chr21	42391673	+
chr8	42396128	+
chr15	42426341	+
chr6	42448114	+
chr5	42463984	-
chr17	42475424	-
chr17	42480098	-
chrX	42480910	+
chr19	42489894	+
chr17	42574310	-
chr22	42595220	+
chr17	42603033	+
chr6	42641154	-
chr8	42718659	-
chr17	42740902	+
chr8	42748639	+
chrX	42811834	+
chr6	42817048	-
chr15	42840801	-
chr6	42853473	+
chr6	42960637	-
Chr6	42963741	-
chr5	42981300	+
chr6	43025709	+
chr6	43030458	-
chr21	43031618	-
chr8	43032482	-
chr6	43056810	-
chr15	43075227	-
chr15	43075227	-
chr5	43086618	-
chr6	43173551	-
chr17	43210555	+
chr1	43248520	+
chr3	43312051	-
chr6	43347084	+
chr6	43385996	-
chr1	43396633	+
chr19	43441523	+
chr6	43458825	-
chr19	43481486	+
chr2	43499544	+
chr5	43522993	+
chr7	43586566	-
chr7	43665925	-
chr1	43718838	-
chr10	43824241	-
chr1	43844872	-
chr4	43857973	+
chr1	43926457	+
chr21	44077212	-
chr6	44117933	+
chr6	44117934	+
chr19	44127540	+
chr17	44285826	-
chr17	44285826	-
chr7	44408430	-
chr7	44408430	-
chr6	44437783	-
chrX	44449692	-
chr20	44515829	+
chr21	44563188	+
chr15	44640546	-
chr15	44772119	+
chr19	44946604	+
chr20	44996892	+
chr20	45015869	-
chr19	45048845	+
chr21	45173439	-
chr22	45181692	-
chr21	45187703	-
chr1	45223776	+
chr21	45224071	-
chr17	45301560	+
chr6	45359470	+
chr6	45452825	-
chr14	45533351	+
chr19	45564654	+
chr17	45574515	-
chr1	45611730	-
chr21	45665767	-
chr3	45698392	-
chr19	45846534	+
chr3	45859090	+
chr12	45946492	-
chr3	45971133	+
chr3	45973009	-
chr17	46064944	+
chr17	46075295	+
chr17	46094045	+
chr6	46108547	-
chr17	46110448	+
chr17	46110448	+
chr17	46119121	+
chr17	46135168	+
chr17	46181091	+
chr20	46200109	-
chr13	46222969	-
chr17	46299115	+
chr3	46304730	+
chr1	46307290	+
chr1	46367418	-
chr17	46404412	+
chr12	46432053	-
chr12	46432055	-
chr21	46445812	-
chr11	46509520	-
chr11	46509521	-
chrX	46534931	-
chr14	46547339	-
chr12	46555584	-
chr11	46569653	+
chr11	46569653	+
chr16	46611711	-
chr17	46622000	+
chr11	46624154	-
chr16	46696080	-
chr19	46886910	-
chr22	46922507	-
chr19	46962585	+
chr3	47088360	-
chrX	47107191	-
chr19	47159384	-
chrX	47159389	-
chr19	47166480	+
chr19	47167306	+
chr10	47232633	+
chr10	47234276	+
chr1	47267654	-
chr12	47300665	+
chr1	47302498	-
chr20	47351907	+
chr12	47363679	-
chr3	47465122	+
chr20	47479009	+
chr14	47494194	-
chrX	47506914	-
chr17	47541217	-
chr11	47542520	+
chr11	47544120	-
chr14	47611273	+
chr17	47638260	-
chr17	47638260	+
chr12	47663625	+
chr3	47665774	+
chr3	47670094	+
chr11	47731807	+
chr11	47734352	+
chr8	47745376	+
chr3	47919067	-
chr3	47952986	+
chrX	47990706	+
chr7	47996912	-
chr4	48183859	-
chr19	48192431	-
chrX	48223129	+
chr17	48258451	+
chr4	48293273	+
chr15	48327002	-
chr4	48332452	+
chr13	48337139	-
chr17	48337977	+
chr17	48337977	+
chr17	48337977	+
chr17	48339394	-
chr6	48370756	-
chr17	48388527	+
chr17	48388527	+
chr17	48388527	+
chr17	48403600	+
chr3	48697330	+
chr17	48714939	+
chr3	48729456	-
chr3	48729457	-
chr3	48857395	+
chr3	48929029	-
chr20	49154792	-
chr4	49165938	+
chr20	49265698	+
chr20	49268941	+
chr4	49316979	-
chr3	49382742	+
chr3	49401800	+
chr3	49404360	+
chr19	49493992	-
chr19	49563042	+
chr19	49563478	+
chr15	49565156	-
chr19	49576359	+
chr19	49577263	+
chrX	49689327	-
chr12	49695372	+
chr12	49736974	-
chr12	49750067	+
chr12	49750067	+
chr12	49750067	+
chr2	49884623	+
chr19	49903865	+
chr19	49907150	+
chr3	49984761	+
chr12	50002053	+
chr11	50007796	+
chr14	50037638	-
chr3	50056016	-
chr19	50263956	-
chr16	50332276	+
chr16	50332276	+
chr22	50371775	-
chr22	50453145	+
chr20	50513255	-
chr20	50561741	+
chr15	50624982	-
chr12	50679579	-
chr15	50688491	+
chr16	50756194	-
chr12	50804804	-
chr17	50862159	-
chr3	51057869	-
chrX	51088138	-
chr8	51160110	+
chr13	51363429	-
chr3	51440995	+
chr8	51535642	+
chrX	51543689	+
chr1	51857656	+
chr6	51860935	+
chr1	51862588	+
chr19	51877487	+
chr15	51942163	-
chr19	52019957	+
chr3	52256324	+
chr6	52327567	+
chr7	52353756	-
chr3	52418201	-
chr6	52456814	-
chr1	52546475	+
chr3	52581642	-
chr15	52625250	-
chr15	52665396	-
chr19	52849013	+
chr20	52983531	-
chr20	52983531	-
chr20	52983531	-
chr19	53092831	+
chr14	53101573	+
chr14	53111405	-
chr12	53162475	+
chr12	53389629	+
chr12	53412889	+
chr5	53531452	+
chr12	53533109	+
chr12	53533109	+
chrX	53579872	+
chr20	53614718	+
chr20	53843475	+
chr4	53853526	+
chrX	53912115	+
chr1	54097897	-
chr12	54236054	+
chr12	54236054	+
chr14	54239041	-
chr12	54277725	+
chr19	54366523	-
chr1	54467652	+
chr8	54549230	-
chr7	54667115	-
chr12	54739234	+
chr12	54740999	-
chr6	54776869	+
chr12	54810070	+
chr8	54827674	+
chr19	55008989	+
chr4	55198548	+
chr19	55234073	+
chr2	55262742	+
chr2	55263614	-
chr4	55335428	-
chr5	55377063	+
chr19	55398706	+
chr19	55400231	-
chr4	55590183	-
chr14	55606968	-
chr6	55638236	+
chr5	55641624	+
chr18	55747712	+
chr12	55803175	+
chr12	55906903	+
chr13	55968355	-
chr5	56102168	-
chr8	56103416	-
chr5	56118388	+
chr5	56118715	+
chr12	56185838	+
chr12	56206038	+
chrX	56251687	-
chr12	56255326	-
chr5	56373400	+
chr12	56425487	-
chr19	56575816	-
chr12	56614985	-
chr13	56638779	-
chr7	56647748	-
chr12	56660062	+
chr3	56730751	-
chr12	56742601	+
chr12	56742601	+
chr17	56830161	-
chr1	56830743	+
chr5	56850867	-
chr15	56864158	-
chr15	56864162	-
chr16	57164966	-
chr14	57239642	-
chr19	57278934	-
chr19	57292305	+
chr19	57299241	+
chr17	57387433	+
chr6	57393911	+
chr10	57588338	-
chr18	57599117	-
chr3	57608941	+
chr19	57641374	-
chr18	57978750	+
chr17	57983086	+
chr19	57998714	+
chr16	58151370	+
chr5	58152920	+
chr4	58170129	+
chr19	58193755	-
chr19	58208912	-
chr19	58298080	+
chr20	58429700	-
chr14	58490408	-
chr15	58537928	+
chr16	58553296	+
chr17	58663095	-
chr16	58876580	-
chr20	58886317	-
chr15	59049205	-
chr3	59522852	-
chr17	59614817	+
chr17	59646563	+
chr17	59666645	+
chr17	59673866	-
chr10	59768585	+
chr17	59797563	-
chr17	59803729	-
chr10	59886168	-
chr17	59949906	+
chr6	60295450	+
chr15	60590153	+
chr17	60734375	+
chr1	61029150	-
chr11	61032648	+
chr8	61365421	-
chr17	61695756	+
chr8	61826795	-
chr11	61971318	+
chr11	61971318	-
chr17	62043938	+
chr17	62079357	+
chr5	62264251	+
chr17	62417813	+
chr12	62522717	+
chrX	62527332	-
chrX	62528349	-
chr11	62565199	+
chr9	62696651	+
chr5	62795828	+
chr11	62814949	+
chr1	62815940	+
chr20	62931415	-
chr15	63206313	-
chr10	63241546	+
chr10	63262698	+
chr14	63293794	+
chr4	63338573	-
chr6	63406568	-
chr15	63509605	+
chr15	63533813	-
chr15	63534006	-
chr15	63544353	+
chr11	63570034	-
chr17	63648965	-
chr15	63654181	+
chr15	63654181	+
chr11	63716102	-
chr20	63724712	-
chr20	63727785	-
chr15	63746639	+
chr15	63746639	+
chr16	63766924	+
chr7	63875075	+
chr20	63892598	-
chr14	63894726	-
chr20	63990060	+
chr20	63999825	-
chr14	64008520	-
chr17	64062045	+
chr17	64108712	+
chr17	64148462	+
chr15	64217494	-
chr15	64368213	+
chr15	64498507	-
chr15	64510714	-
chr17	64582354	-
chr17	64596415	+
chr12	64622912	+
chr12	64656004	+
chr11	64773525	+
chr7	64785621	+
chr11	64798270	+
chr14	64894235	-
chr5	64901444	-
chr1	65072107	+
chr11	65119628	+
chr11	65194548	-
chr11	65197068	-
chr11	65197678	-
chr14	65224652	+
chr7	65245998	+
chr11	65287261	-
chr11	65345617	-
chr11	65384714	-
chr11	65430963	-
chr11	65439779	-
chr11	65439780	-
chr11	65440427	-
chr11	65462455	+
chr11	65483428	+
chr11	65648309	+
chr11	65666963	+
chr15	65699251	-
chr15	65705320	+
chr15	65762288	+
chr15	65762288	+
chr15	65808574	-
chr15	65885718	-
chr11	65974363	-
chr11	66079630	-
chr11	66085681	-
chr11	66088198	+
chr11	66112112	-
chr11	66112113	-
chr11	66125052	-
chr7	66127797	-
chr11	66154058	-
chr11	66166125	+
chr11	66167960	-
chr11	66170515	-
chr7	66277994	-
chr8	66329229	-
chr17	66390430	-
chr17	66452850	-
chr17	66452850	-
chr8	66476320	+
chr8	66575126	+
chr8	66582033	+
chr6	66610746	-
chr7	66612276	-
chr11	66653120	-
chr11	66663916	-
chr11	66670939	-
chr9	66731177	+
chr8	66812321	+
chr1	66829312	+
chr8	66832251	-
chr16	66984486	+
chr15	67024104	+
chr1	67029363	-
chr1	67029364	-
chr16	67090430	-
chr17	67123013	-
chr8	67124404	-
chr11	67151359	-
chr11	67154892	-
chr11	67154892	-
chr7	67172181	+
chr11	67178765	-
chr15	67223771	+
chr11	67239090	+
chr8	67239255	-
chr16	67590386	+
chr14	67796561	-
chr14	67813416	+
chr17	67997521	+
chr15	68112357	+
chr16	68112844	-
chr17	68115293	-
chr16	68132550	-
chr16	68138644	-
chr14	68291558	+
chr12	68637576	+
chr14	68700239	-
chr5	69062355	-
chr15	69240275	+
chr8	69244108	+
chr11	69322324	+
chr7	69499587	+
chr7	69566029	+
chr16	69592413	-
chr16	69852279	-
chr16	70001150	+
chr5	70060236	+
chr16	70227060	-
chr16	70234434	+
chr16	70238582	+
chrX	70601628	-
chr7	70641434	+
chr8	70918936	-
chrX	71051969	-
chr6	71215173	+
chr6	71215173	+
chrX	71236220	-
chr11	71264088	-
chrX	71311423	+
chrX	71424812	-
chrX	71538124	-
chrX	71542777	-
chrX	71570164	+
chr12	71614234	-
chr9	71706828	+
chr16	71763593	+
chr5	72532366	+
chr10	72539412	+
chr7	72637373	+
chr6	72671964	-
chrX	72691653	-
chr6	72935221	-
chr11	72938551	-
chr11	72962586	-
chr6	73001134	+
chr11	73017018	+
chr10	73024205	-
chr11	73038399	+
chr11	73039094	-
chr11	73073080	+
chr11	73089806	-
chr11	73091593	-
chr15	73144968	-
chr4	73188570	-
chr14	73398902	+
chr10	73437735	+
chr10	73447853	-
chr10	73447861	-
chr15	73538603	-
chr11	73818085	+
chr11	73818326	-
chr11	73818326	-
chr11	73818326	-
chr9	73914715	-
chr11	74012633	-
chr11	74038415	+
chr11	74040742	-
chr11	74046556	+
chr11	74152784	+
chr8	74188564	+
chr10	74346254	+
chr10	74397117	-
chr10	74521021	+
chr16	74589291	-
chr7	74608306	+
chr15	74678239	+
chr11	74786986	+
chr11	74788789	-
chr11	74788789	-
chr11	74788789	-
chr15	74792255	-
chr14	74830406	-
chr11	74832035	-
chr7	74931340	-
chr15	75043031	+
chr16	75170919	-
chr17	75340358	+
chr17	75340358	+
chr16	75351599	+
chr9	75398235	-
chr15	75428643	+
chr15	75430583	+
chr7	75431210	+
chr15	75449281	+
chr1	75584624	+
chr6	75591452	-
chr5	75661161	+
chr9	75853234	-
chr9	75853234	-
chr9	75853234	-
chr7	75910386	+
chr17	75952609	-
chrX	76113629	-
chr4	76197229	+
chr17	76206800	+
chr7	76213198	+
chr17	76213961	-
chr17	76221716	-
chr17	76236111	-
chr15	76293836	+
chr5	76442759	-
chr5	76442759	-
chr5	76631825	-
chr15	76660877	+
chr15	76660877	+
chr17	76662085	-
chr15	76699921	-
chr17	76731146	+
chr17	76732970	-
chr12	76868918	-
chr4	76918788	+
chr5	76940649	+
chr5	76983955	-
chr13	77047323	-
chr18	77126111	+
chr7	77283561	-
chr15	77453246	+
chr13	77727981	+
chr16	77736711	+
chr4	77801415	+
chrX	77818389	+
chrX	77818389	+
chrX	77818389	+
chrX	77859761	-
chr17	77878947	-
chr17	77979494	-
chr4	77983255	-
chr17	77990762	-
chr17	77990762	-
chr17	77990762	-
chr17	78011554	+
chr17	78043119	+
chr9	78076668	+
chr3	78133059	+
chr9	78273515	-
chr8	78339380	-
chr11	78527812	+
chrX	78534083	+
chr11	78540823	+
chr11	78555481	+
chr5	78638340	-
chr5	78638340	-
chr17	78733919	+
chr17	78743052	-
chr17	78751588	+
chr15	78885234	+
chr15	78885235	+
chr5	78935740	+
chr6	78958634	+
chrX	79104798	+
chrX	79191536	-
chrX	79191536	-
chr9	79233417	-
chrX	79244389	-
chr16	79298653	-
chr5	79408976	-
chr14	79497865	+
chr7	79697880	-
chr4	79980951	+
chr4	79990404	+
chr8	80018071	-
chr7	80176193	-
chr8	80184998	-
chr5	80213140	-
chr17	80269682	-
chr5	80302259	+
chr17	80367058	-
chr2	80528232	+
chr17	80648189	+
chrX	80713615	+
chr10	80973229	+
chr16	80995121	+
chr7	81000934	+
chr7	81018410	-
Chr17	81041042	+
chr8	81083365	-
chr5	81099230	-
chr5	81099256	-
chr14	81200854	+
chr7	81288716	-
chr4	81495799	-
chr4	81564759	-
chr17	81567574	-
chr17	81602824	-
chr17	81607478	-
chr17	81620824	+
chr17	81643654	+
chr9	81662868
chr2	81730637	+
chr4	81828587	+
chr9	81891774	-
chr5	81973288	-
chr16	82001615	-
chr8	82083520	-
chrX	82149471	+
chr6	82182237	-
chr15	82225807	-
chr15	82301265	-
chr4	82356532	+
chr5	82484350	-
chrX	82510429	+
chr17	82539072	-
chr4	82836288	+
chr1	83022597	-
chr9	83030150	+
chr4	83184697	-
chr9	83799829	+
chr9	83850869	+
chr9	84066991	-
chr6	84243872	-
chr5	84302432	-
chr5	84357048	+
chr1	84489530	+
chr9	84534943	-
chr14	84629976	+
chr15	84698149	+
chr1	85195183	+
chr8	85388680	+
chr15	85519179	-
chr15	85519179	-
chr6	85661755	+
chr16	85674760	+
chr9	85863906	-
chr11	86028179	-
chr9	86454055	+
chr2	86619541	-
chr1	86677994	-
chr7	86771218	-
chr5	86970975	+
chr5	87100561	+
chr8	87150163	-
chr8	87150163	-
chr7	87215965	+
chr2	87304256	+
chr16	87304267	-
chr2	87335537	-
chr16	87468510	+
chr1	87611152	-
chr2	87611368	+
chr2	87612019	-
Chr6	87677057	+
chr2	87758105	-
chr2	87808356	+
chr2	87808356	+
chr2	87810368	+
chr2	87818052	+
chr1	87826078	+
chr16	87858492	+
chr10	87869593	-
chr10	87869877	-
chr10	87882867	-
chr10	87931358	+
chr10	87966058	-
chr5	88434806	+
chr16	88595370	+
chr8	88633245	-
chr16	88780076	+
chr4	88838712	-
chr8	88872210	+
chr1	88980506	-
chr16	89313391	-
chr6	89328204	+
chr9	89334872	-
chr16	89337413	+
chr16	89338511	+
chr16	89349205	+
chr16	89349205	+
chr9	89412101	+
chr16	89441218	+
chr16	89441218	+
chr16	89459588	+
chr16	89485740	+
chr16	89516211	+
chr9	89570721	+
chr1	89593563	-
chr15	89639310	-
chr14	89676413	-
chr16	89727882	-
chr16	89735704	-
chr16	89735705	-
chr16	89757788	+
chr16	89882580	+
chr6	90016251	-
chr6	90021631	-
chr6	90037869	-
chr6	90064024	-
chr2	90231847	-
chr4	90321024	+
chr15	90570129	-
chr15	90582828	-
chr11	90728660	+
chr15	90864225	-
chr6	91004369	-
chr15	91327326	-
chr14	91484051	+
chr4	91656746	-
chr14	91664996	-
chr8	91708631	-
chr14	91782507	+
chr6	91801783	+
chr11	92013234	-
chr12	92267277	-
chr9	92392596	-
chr12	92537484	+
chr12	92537484	+
chr6	92622810	+
chr9	92624252	-
chr12	92834815	-
chr9	92870044	+
chr9	92870249	+
chr6	92887531	-
chr15	92964007	+
chr9	92979837	+
chr9	93019036	+
chr9	93105648	+
chr14	93298887	+
chr9	93469860	+
chr9	93535245	-
chr9	93539574	-
chr7	93808159	-
chr14	94150218	-
chrX	94314800	+
chr8	94413986	-
chr8	94613811	+
chr4	94769392	-
chr15	94792330	-
chr8	95043075	-
chr11	95200077	+
chr11	95284819	-
chr11	95660725	-
chr10	95789021	+
chr2	95858424	-
chr2	95977377	-
chr11	96000241	-
chr11	96000241	-
chr3	96060405	+
chr11	96075083	-
chr11	96164959	+
chr5	96171310	-
chr12	96181468	+
chr7	96221632	+
chr7	96222478	+
chr12	96274651	+
chr8	96296234	-
chr2	96304062	+
chr12	96341120	-
chr14	96345426	+
chr10	96347349	+
chr11	96363474	-
chr14	96527994	-
chr14	96535658	-
chr2	96629851	+
chr9	96975834	+
chr2	97127882	+
chr2	97127893	+
chrX	97165525	+
chr5	97207013	-
chr2	97242914	+
chr2	97514294	-
chr2	97575637	-
chr14	97683896	+
chr8	97782211	-
chr2	97857080	+
chr9	97928960	-
chr9	98105613	+
chr9	98105613	+
chr9	98399936	+
chr14	98427124	+
chr2	98503531	-
chr9	98850387	-
chr4	98924850	+
chr8	99027834	-
chr13	99068402	+
chr13	99220390	-
chr8	99282957	-
chr8	99282957	-
chr7	99346094	-
chr2	99357704	-
chr6	99414003	-
chr7	99428029	+
chr14	99453880	-
chr7	99487994	+
chr7	99564954	-
chr8	99785748	+
chr12	99990242	+
chr5	100078975	-
chr1	100095778	+
chr14	100109991	-
chr10	100221105	+
chr3	100269907	-
chr2	100287488	+
chr8	100288434	+
chr4	100322427	-
chrX	100325620	-
chr2	100356153	-
chr7	100362162	+
chr8	100398399	+
chr8	100516579	-
chr8	100516579	-
chr8	100516579	-
chr7	100517075	+
chr6	100697127	+
chr1	100779929	-
chr7	100873558	+
chr7	100873558	+
chr1	100973646	-
chr1	100973646	-
chr3	101078261	-
chr1	101248645	-
chr2	101258051	-
chr2	101285364
chr1	101292202	+
chr12	101357515	+
chr12	101359318	-
chr12	101359319	-
chr12	101359319	-
chr10	101535986	+
chr4	101569527	+
chr7	101711144	-
chr7	101711144	-
chr7	101711144	-
chrX	101733436	+
chr2	101775461	+
chr2	101782422	-
chr14	101826865	-
chr14	101852345	-
chr7	101904719	-
chr9	101939853	-
chr10	101973138	+
chr7	101997502	-
chr12	102058269	-
chr10	102084846	+
chr7	102104654	-
chr6	102170961	+
chr9	102173137	-
chr12	102194910	+
chr12	102194910	+
chr11	102398829	-
chr8	102407332	+
chr14	102608950	-
chr10	102610033	+
chr13	102637011	-
chr14	102649884	+
chr10	102723574	-
chrX	102797377	-
chr9	102835193	+
chr8	102929247	+
chr9	103088270	+
chr10	103117286	+
chr4	103188348	+
chr4	103188348	+
chr14	103348674	+
chr14	103475709	+
chr7	103520997	-
chr7	103590420	+
chr1	103602587	+
chrX	103896244	-
chr10	103993570	+
chr12	104091757	+
chr12	104093576	-
chr9	104196604	-
chrX	104316260	+
chr12	104336797	-
chr3	104385891	+
chr12	104471493	-
chr8	104486994	-
chr7	104709324	-
chr7	105025520	-
chr11	105039636	+
chr14	105064063	-
chr4	105174867	+
chr14	105284300	+
chr4	105310704	-
chr5	105366869	+
chr4	105392272	+
chr6	105718559	+
chr3	105773424	+
chr14	105836475
chr2	105845861	-
[truncated: 696 more rows]
